# Supplementary material for: Effects of Co-Culture EBV-miR-BART1-3p on Proliferation and Invasion of Gastric Cancer Cells Based on Exosomes
Source: Cancers (Basel). 2023 May 19;15(10):2841. doi: 10.3390/cancers15102841 (PMC10216775; doi:10.3390/cancers15102841)
Supplement: Supplementary file 1 [file cancers-15-02841-s001.zip]

Archive with 1 entries (1 files):
- cancers-2264586-supplementary.pdf
